# Supplementary material for: Myocardial infarction showing non-ischaemic late gadolinium enhancement pattern in the mid-septum: a case report
Source: Eur Heart J Case Rep. 2024 Sep 25;8(10):ytae535. doi: 10.1093/ehjcr/ytae535 (PMC11483617; doi:10.1093/ehjcr/ytae535)
Supplement: ytae535_Supplementary_Data [file ytae535_supplementary_data.zip]

Archive with 9 entries (9 files):
- coronary angiogram 1.1.mp4
- coronary angiogram 2.1.mp4
- coronary angiogram 3.1.mp4
- coronary angiogram 4.1.mp4
- coronary angiogram 5.1.mp4
- coronary angiogram 6.1.mp4
- coronary angiogram 7.1.mp4
- coronary angiogram 8.1.mp4
- coronary angiogram 9.1.mp4
